# Supplementary material for: Sex Differences in Temporal Trends in Hospitalizations and In-Hospital Mortality in Patients with Sarcoidosis in Spain from 2001 to 2020
Source: J Clin Med. 2022 Sep 13;11(18):5367. doi: 10.3390/jcm11185367 (PMC9506482; doi:10.3390/jcm11185367)
Supplement: Supplementary file 1 [file jcm-11-05367-s001.zip]

Archive with 1 entries (1 files):
- jcm-1897273-supplementary.pdf
